# Supplementary material for: Comparison of color discrimination in chronic heavy smokers and healthy subjects
Source: F1000Res. 2017 Aug 1;6:85. Originally published 2017 Jan 27. [Version 3] doi: 10.12688/f1000research.10714.3 (PMC5580434; doi:10.12688/f1000research.10714.3)
Supplement: Patient demographics and Trivector results [file f1000research-6-13276-s0000.tgz]

Archive with 1 entries (1 files):
- d5f70b1a-e9ef-4d21-b2ca-5da359cd9bf6_Dataset_1.csv
