# Supplementary material for: Comparison of color discrimination in chronic heavy smokers and healthy subjects
Source: F1000Res. 2017 Aug 1;6:85. Originally published 2017 Jan 27. [Version 3] doi: 10.12688/f1000research.10714.3 (PMC5580434; doi:10.12688/f1000research.10714.3)
Supplement: Patient demographics and Trivector results [file f1000research-6-13276-s0000.tgz › d5f70b1a-e9ef-4d21-b2ca-5da359cd9bf6_Dataset_1.csv]

Participants	Age	Group	Gender	Fagerstrom (FTND)	Schooling (years)	First age using a cigarette (years)	Cigar per day	TRIVECTOR_Protan	TRIVECTOR_Deutan	TRIVECTOR_Tritan
1	24	Non-Smokers	male	-	16	-	-	46	59	53
2	29	Non-Smokers	male	-	14	-	-	26	60	73
3	28	Non-Smokers	male	-	14	-	-	28	46	67
4	37	Non-Smokers	male	-	16	-	-	39	46	66
5	23	Non-Smokers	female	-	19	-	-	45	86	123
6	21	Non-Smokers	female	-	15	-	-	23	45	79
7	30	Non-Smokers	female	-	15	-	-	36	49	120
8	45	Non-Smokers	female	-	16	-	-	43	48	102
9	40	Non-Smokers	male	-	15	-	-	45	82	92
10	45	Non-Smokers	female	-	14	-	-	40	48	123
11	21	Non-Smokers	female	-	16	-	-	31	35	88
12	40	Non-Smokers	male	-	16	-	-	50	69	41
13	34	Non-Smokers	male	-	14	-	-	29	45	79
14	34	Non-Smokers	male	-	17	-	-	34	45	99
15	39	Non-Smokers	female	-	15	-	-	33	45	66
16	24	Smokers	female	7	17	18	23	43	60	93
17	23	Smokers	male	7	15	16	25	42	51	103
18	34	Smokers	male	7	13	15	21	57	106	102
19	31	Smokers	male	6	16	16	8	84	60	92
20	39	Smokers	male	6	16	19	9	59	69	190
21	33	Smokers	female	7	15	23	21	31	48	156
22	26	Smokers	female	7	15	16	19	88	144	160
23	35	Smokers	male	6	12	15	23	81	47	65
24	40	Smokers	male	6	15	16	19	44	155	105
25	26	Smokers	female	7	16	15	14	64	91	155
26	29	Smokers	male	8	14	17	16	46	140	194
27	39	Smokers	female	5	16	16	17	49	88	190
28	34	Smokers	female	8	15	15	20	66	93	149
29	33	Smokers	male	7	14	16	18	48	129	194
30	37	Smokers	male	7	15	15	21	75	65	155
31	31	Deprived Smokers	male	6	16	18	14	65	135	234
32	22	Deprived Smokers	male	6	13	17	20	69	93	101
33	29	Deprived Smokers	male	7	15	19	29	73	124	115
34	40	Deprived Smokers	male	7	16	16	20	93	147	265
35	34	Deprived Smokers	male	6	14	17	17	64	85	135
36	23	Deprived Smokers	female	6	15	16	16	61	165	139
37	26	Deprived Smokers	female	9	16	17	9	111	111	111
38	35	Deprived Smokers	female	6	19	15	8	115	92	242
39	37	Deprived Smokers	female	7	16	23	9	111	147	171
40	25	Deprived Smokers	female	7	11	14	12	61	85	107
41	37	Deprived Smokers	female	7	16	15	25	66	193	191
42	34	Deprived Smokers	male	8	11	14	30	90	229	163
43	34	Deprived Smokers	female	8	14	16	11	61	85	107
44	31	Deprived Smokers	male	7	18	15	19	161	133	180
45	43	Deprived Smokers	male	6	14	16	15	94	112	152
